# Supplementary material for: MiRNA-424-5p Suppresses Proliferation, Migration, and Invasion of Clear Cell Renal Cell Carcinoma and Attenuates Expression of O-GlcNAc-Transferase
Source: Cancers (Basel). 2021 Oct 14;13(20):5160. doi: 10.3390/cancers13205160 (PMC8533684; doi:10.3390/cancers13205160)
Supplement: Supplementary file 1 [file cancers-13-05160-s001.zip]

Archive with 1 entries (1 files):
- cancers-1404558-supplementary.pdf
